# Supplementary material for: Artificial Intelligence in Cancer Research: Modality Dependence and Limited Visual–Spatial Integration in Multimodal Large Language Models for Breast Cancer Histopathology
Source: Life (Basel). 2026 May 2;16(5):763. doi: 10.3390/life16050763 (PMC13208433; doi:10.3390/life16050763)
Supplement: Supplementary file 1 [file life-16-00763-s001.zip]

Archive with 3 entries (2 files):
- Supplementary Material S1 Full Inference Prompt.pdf
- __MACOSX/
- __MACOSX/._Supplementary Material S1 Full Inference Prompt.docx
